# Supplementary material for: Differential cell-intrinsic regulations of germinal center B and T cells by miR-146a and miR-146b
Source: Nat Commun. 2018 Jul 16;9:2757. doi: 10.1038/s41467-018-05196-3 (PMC6048122; doi:10.1038/s41467-018-05196-3)
Supplement: Supplementary file 4 — Supplementary Data 1 [file 41467_2018_5196_MOESM4_ESM.xls]

## Sheet: Sheet1
Target protein	Fluorophore	Host/Isotype	Clone	Source	Catalog No.
CD4	FITC	Rat IgG2b, κ	GK1.5	ThermoFisher	11-0041-82
CD4	PE	Rat IgG2b, κ	GK1.5	ThermoFisher	12-0041-82
CD4	PE-Cy7	Rat IgG2b, κ	GK1.5	ThermoFisher	25-0041-81
CD4	PerCP-Cy5.5	Rat IgG2a, κ	RM4-5	ThermoFisher	45-0042-82
CD8	PE	Rat IgG2a, kappa	53-6.7	ThermoFisher	12-0081-82
CD8a	eFluor-450	Rat IgG2a, κ	53-6.7	ThermoFisher	48-0081-82
CD278(ICOS)	APC	Ar Ham IgG	C398.4A	ThermoFisher	17-9949-82
CD44	eFluor-450	Rat IgG2b, κ	IM7	ThermoFisher	48-0441-80
CD44	PE-Cy7	Rat IgG2b, κ	IM7	ThermoFisher	25-0441-82
CD62L	PE	Rat IgG2a, κ	MEL-14	ThermoFisher	12-0621-82
Foxp3	Alexa Fluor- 488	Rat IgG2a, κ	FJK-16s	ThermoFisher	53-5773-82
CD25	PE	Rat IgG1, λ	PC61.5	ThermoFisher	12-0251-82
CD279(PD-1)	PE-Cy7	Ar Ham IgG	J43	ThermoFisher	25-9985-82
TNFa	PE-Cy7	Rat IgG1, κ	MP6-XT22	ThermoFisher	25-7321-82
CD45.1(Ly5.1)	APC	Ms IgG2a, κ	A20	ThermoFisher	17-0453-82
CD45.1(Ly5.1)	eFluor-450	Ms IgG2a, κ	A20	ThermoFisher	48-0453-82
CD45R (B220)	PerCP-Cy5.5	Rat IgG2a, κ	RA3-6B2	ThermoFisher	45-0452-82
CD45R (B220)	PE-Cyanine7	Rat IgG2a, κ	RA3-6B2	ThermoFisher	25-0452-82
CD11c	eFluor-450	Ms IgG	N418	ThermoFisher	48-0114-82
CD11b	PerCP-Cyanine5.5	Rat IgG2b, κ	M1/70	ThermoFisher	45-0112-82
Ly-6G (Gr-1)	FITC	Rat IgG2b, κ	RB6-8C5	ThermoFisher	11-5931-82
MHC Class II (I-A/I-E)	PE-Cy7	Rat IgG2b, κ	M5/114.15.2	ThermoFisher	25-5321-82
MHC Class II (I-A/I-E)	FITC	Rat IgG2b, κ	M5/114.15.2	ThermoFisher	11-5321-82
CD86 (B7-2)	APC	Rat IgG2a, κ	GL1	ThermoFisher	17-0862-82
CD80 (B7-1, Ly-53)	APC	Armenian Hamster IgG	16-10A1	ThermoFisher	17-0801-82
CD3e	APC-eFluor-780	Ar Ham IgG	145-2C11	ThermoFisher	47-0031-82
CD40	FITC	Ar Ham IgM	HM40-3	ThermoFisher	11-0402-82
GL7	PerCP-eFluor-710	Rat IgM	GL-7	ThermoFisher	46-5902-82
CD90.1 (Thy-1.1)	PE	Rat IgG2a, κ	HIS51	ThermoFisher	12-0900-83
IL-12/IL-23 p40	eFluor-660	Rat IgG2a, κ	C17.8	ThermoFisher	50-7123-82
Streptavidin PE	PE			ThermoFisher	12-4317-87
Streptavidin APC	APC			ThermoFisher	17-4317-82
CD154 (CD40 Ligand)	APC	Hamster IgG	MR1	ThermoFisher	17-1541-82
IL-6	Biotin	Rat IgG2a, κ	MP5-32C11	ThermoFisher	13-7062-81
IgD	eFluor-450	Rat IgG2a, κ	11-26c	ThermoFisher	48-5993-82
IgM	PerCP-eFluor- 710	Rat IgG2a, κ	II/41	ThermoFisher	46-5790-80
CD43	PE	Rat IgM	R2/60	ThermoFisher	12-0431-81
CD23	PB	Rat IgG2a, kappa	B3B4	ThermoFisher	48-0232-82
CD21	PE	Rat IgG2a, λ	8D9	ThermoFisher	12-0211-82
c-Rel	Unconjugated	Rat IgG2a, kappa	1RELAH5	ThermoFisher	14-6111-82
ICOS	Unconjugated	Rat IgG2b, kappa	7E.17G9	ThermoFisher	16-9948-82
CD138 (Syndecan-1)	PE	Rat IgG2a, κ	281-2	Biolegend	142503
Blimp1	Alexa Fluor 647	Rat IgG2a, κ	5E7	Biolegend	150003
CD19	PE	Rat IgG2a, κ	6D5	Biolegend	115508
CD8a	Brilliant Violet 785	Rat IgG2a, κ	53-6.7	Biolegend	100750
CD8a	Brilliant Violet 711	Rat IgG2a, κ	53-6.7	Biolegend	100759
CXCR5	Purified	IgG2a	2G8	BD Bioscience	551961
Bcl-6	PE	IgG1, κ	K112-91	BD Bioscience	561522
CD95	BV711	Armenian Hamster IgG2, λ2	JO2	BD Bioscience	740716
IgG1	APC	Rat	A85-1	BD Bioscience	560089
CD40	Unconjugated	rabbit		Santa Cruz	sc-975
TRAF6	Unconjugated	rabbit		Santa Cruz	sc-7221
RelB	Unconjugated	rabbit		Santa Cruz	sc-226
STAT1	Unconjugated	rabbit		Cell Signaling	9172
IKKa	Unconjugated	rabbit		Cell Signaling	2682
CD40	Unconjugated	Rat IgG2a	FGK4.5	BioXcell	BE0016-2
Goat Anti-Rat IgG (H+L)	Biotin			Jackson	112-065-003
PNA(Fluorescein labeled Peanut Agglutinin)	Fluorescein			Vector Labs	FL-1071
mouse IgG1	HRP			Southern Biotech	5300-05
