# Supplementary material for: Differential cell-intrinsic regulations of germinal center B and T cells by miR-146a and miR-146b
Source: Nat Commun. 2018 Jul 16;9:2757. doi: 10.1038/s41467-018-05196-3 (PMC6048122; doi:10.1038/s41467-018-05196-3)
Supplement: Supplementary file 5 — Supplementary Data 2 [file 41467_2018_5196_MOESM5_ESM.xls]

## Sheet: Sheet1
Reagents	Source	Catalog No.
Ghost Dye Red 780	Tonbo Biosciences	13-0865
Fixable Viability Dye eflour 450	ThermoFisher	65-0863-14
Recombinant Murine IL-4	Peprotech	214-14
LPS	Sigma	L2880
